# Supplementary material for: Seasonal and Simultaneous Cleistogamy in Rostrate Violets (Viola, subsect. Rostratae, Violaceae)
Source: Plants (Basel). 2021 Oct 10;10(10):2147. doi: 10.3390/plants10102147 (PMC8537809; doi:10.3390/plants10102147)
Supplement: Supplementary file 1 [file plants-10-02147-s001.zip]

Archive with 1 entries (1 files):
- plants-1377628-supplementary.pdf
